# Supplementary material for: Harvesting Practices and Local Ecological Knowledge (LEK) of Bahamian Land Crabs: Bridging Gaps Between Traditional and Scientific Knowledge
Source: Animals (Basel). 2025 Oct 10;15(20):2941. doi: 10.3390/ani15202941 (PMC12560874; doi:10.3390/ani15202941)
Supplement: Supplementary file 1 [file animals-15-02941-s001.zip]

Archive with 1 entries (1 files):
- animals-3887618-supplementary.pdf
